# Supplementary material for: High Temperature Induces Expression of Tobacco Transcription Factor NtMYC2a to Regulate Nicotine and JA Biosynthesis
Source: Front Physiol. 2016 Oct 27;7:465. doi: 10.3389/fphys.2016.00465 (PMC5081390; doi:10.3389/fphys.2016.00465)
Supplement: Supplementary Table 1 — Primers used in this study. [file Table1.XLSX]

## Sheet: Sheet1
NtPMT1-LUC
F: ACGGTATCGATA TATACCAAAAATCAATTCA
R: CCCCGGGCTGCA GAAGATGGTAGAGCCATTTGT
NtPMT1-M1 MUTATION PRIMES
F: ACGGTATCGATA CCTGCACGCAGTAATAAAT
R:CCCCGGGCTGCA ATTTATTACTGCGTGCAGGG
NtPMT1-M2 MUTATION PRIMES
F: ACGGTATCGATA CCCTGCAATTTGTAATAAAT
R:CCCCGGGCTGCA ATTTATTACAAATTGCAGGG
NtPMT1-M1-LUC
F: ACGGTATCGATA TATACCAAAAATCAATTCA
R: CCCCGGGCTGCA GAAGATGGTAGAGCCATTTGT
NtJAZ1-GFP
F: GGCAGCGGCCGAATTCATGGGGTCATCGGAGATTGTAGA
R:TAGATCCGGTGGATCC AAAGAACTGCTCAGTTTTCACT
Overlap primes for generating NtJAZ1∆C
F: TGTTGCTGATTTATGCAACAA
R: TTGTTGCATAAATCAGCAACA
NtJAZ1∆C-GFP
F: GGCAGCGGCCGAATTCATGGGGTCATCGGAGATTGTAGA
R:TAGATCCGGTGGATCC AAAGAACTGCTCAGTTTTCACT
NtJAZ1-GFP
F: GGCAGCGGCCGAATTCATGGGGTCATCGGAGATTGTAGA
R:TAGATCCGGTGGATCC AAAGAACTGCTCAGTTTTCACT
NtMYC2a-6HA
F: AAGGATTTCAGAATTC ATGACTGATTACAGCTTACCCA
R:TTGCCTGCAGGTCGAC GCGTGTTTCAGCAACTCTGGATGTC
QPCR primer for AOS
F:gccaaacgcgaccttatgat
R: ccacaaaatcctttccggca
QPCR for AOC
F:acagcttctacttcggcgat
R: tagcaactcagacggcagat
QPCR for LOX
F:atcgccctacattaagccga
R:gcttctttccaaacctcgca
QPCR for OPR
F: atcatctcgacgccatggat
R: tccaaccctacctgcttcag
QPCR for MYC2a
F:cctcattgatggtgctcgtg
R:tttcggtgttcttgctcagc
CHIP primer for F1 of NtPMT1 promoter
F:TCACGAAGATAATTGTAGCT
R:CCATGAAGTCTAGGTTATTT
CHIP primer for F2 of NtPMT1 promoter
F:AGTTTTGCCTAAGGAGTAAA
R:ATAGAGTTAAAAATTTATTA
CHIP primer for F3 of NtPMT1 promoter
F:GGGAGTGTACAGCAAGCTTT
R:TGAAGATGGTAGAGCCATTT
CHIP primer for L1 of NtLOX promoter
F:TAAACATCACCTATCACTAT
R:ACTTATAAGGAGAAATTAAC
CHIP primer for L2 of NtLOX promoter
F:TTAGTGTCGCTTGTATAGAT
R:TTGAAGGCATTAAAAGCAAA
CHIP primer for L3 of NtLOX promoter
F:CATTGTATTTGGATGTCTAT
R:GTCCTCTATGTAGTACATAA
CHIP primer for L4 of NtLOX promoter
F:GAAGAAGATGGCAAATGACT
R:TCCGAATTTTTCTCAGGACC
CHIP primer for A1 of NtAOS promoter
F:AGGGCGGTGGGTGGCTCTGA
R:AAATCTATAAGATAATCTTC
CHIP primer for A2 of NtAOS promoter
F:GAGATGTACATAGATTATTT
R:TTTTAACAAATGTATCAC
CHIP primer for A3 of NtAOS promoter
F:TTTCTTATATATTTTGCCAT
R:TAAAAAAAAAACTGACGACAAC
CHIP primer for A4 of NtAOS promoter
F:CGTCAGTTTTTTTTTTAATTTTTAAAT
R:TACCAAAAGTATTTCTT
CHIP primer for A5 of NtAOS promoter
F:TCCTACTCCTAGGAATTAAG
R:GTTAGACTAGTGTCGGCGTTG
CHIP primer for C1 of NtAOC promoter
F:ACATAA GAAATAGTTTGA
R:TTTATTGCTATTCACAGAAA
CHIP primer for C2 of NtAOC promoter
F:GTATTAAATATACTTT
R:ATTGAAATTTCAATAAT
CHIP primer for C3 of NtAOC promoter
F:AATCCAAAGCGGCACAGACC
R:GGAAATAGTGTCTCCACGTG
CHIP primer for C4 of NtAOC promoter
F:GAGACACTATTTCCCACATT
R:TGTGGAGAGTGGAGACTGGAA
CHIP primer for O1 of NtOPR promoter
F:TTTTAGTATAATAGAATTTAAC
R:TTGTTAGATCTGATTATGAC
CHIP primer for O2 of NtOPR promoter
F:GATATCAGATGATTATATATA
R:ATAAGTATTTACTAATATCA
CHIP primer for O3 of NtOPR promoter
F:ACTCAGTATTAATTAATTTTTA
R:CAATTATCATTAACACTAGG
CHIP primer for O4 of NtOPR promoter
F:TCAAGACATGCAAGTAGACC
R:TTCAGCAGGGTCCAAGGGCG
CHIP primer for O5 of NtOPR promoter
F:GCACAACCTCCTTCGTGGTA
R:AAATATTGAACATGAATAAA
CHIP primer for O6 of NtOPR promoter
F:ATATTTCCCATATGAACAG
R:GAAGGTGGACTGTGCAGTAA
